# Supplementary material for: An Experimental Study of 3D Electrode-Facilitated Particle Traffic Flow-Focusing Driven by Induced-Charge Electroosmosis
Source: Micromachines (Basel). 2019 Feb 18;10(2):135. doi: 10.3390/mi10020135 (PMC6412237; doi:10.3390/mi10020135)
Supplement: Supplementary file 1 [file micromachines-10-00135-s001.zip]

Archive with 2 entries (2 files):
- supplementary.doc
- Video clip of 3D electrode-induced field-effect-resettable particle flow-focusing.avi
